# Supplementary material for: Treatment of Refractory Mucosal Leishmaniasis Is Associated with Parasite Overexpression of HSP70 and ATPase and Reduced Host Hydrogen Peroxide Production (Brief Report)
Source: Biomedicines. 2024 Sep 30;12(10):2227. doi: 10.3390/biomedicines12102227 (PMC11504370; doi:10.3390/biomedicines12102227)
Supplement: Supplementary file 1 [file biomedicines-12-02227-s001.zip]

Archive with 3 entries (3 files):
- Species identification.pdf
- Supplemental Tables S1 and S2.pdf
- Supplementary digestion protocol.pdf
